# Supplementary material for: Calcium Oxalate Crystals in Leaves of the Extremophile Plant Colobanthus quitensis (Kunth) Bartl. (Caryophyllaceae)
Source: Plants (Basel). 2021 Aug 27;10(9):1787. doi: 10.3390/plants10091787 (PMC8470922; doi:10.3390/plants10091787)
Supplement: Supplementary file 1 [file plants-10-01787-s001.zip]

Archive with 1 entries (1 files):
- plants-1340787-SI.pdf
